# Supplementary material for: A new species of Bestiolina (Crustacea, Copepoda, Calanoida, Paracalanidae) from coastal waters of the Colombian Pacific, including a worldwide key for the identification of the species
Source: Zookeys. 2019 May 16;846:1–18. doi: 10.3897/zookeys.846.31497 (PMC6533242; doi:10.3897/zookeys.846.31497)
Supplement: XML Treatment for Bestiolina sarae [file zookeys.846.31497-treatment1.xml]

<!DOCTYPE tp:taxon-treatment
  PUBLIC "-//TaxonX//DTD Taxonomic Treatment Publishing DTD v0 20100105//EN" "tax-treatment-NSO.dtd">
<tp:taxon-treatment xmlns:tp="http://www.plazi.org/taxpub"><tp:treatment-meta><kwd-group><label>Taxon classification</label><kwd><named-content xmlns:xlink="http://www.w3.org/1999/xlink" content-type="kingdom">Animalia</named-content></kwd><kwd><named-content xmlns:xlink="http://www.w3.org/1999/xlink" content-type="order">Calanoida</named-content></kwd><kwd><named-content xmlns:xlink="http://www.w3.org/1999/xlink" content-type="family">Paracalanidae</named-content></kwd></kwd-group><mixed-citation publication-type="journal"><person-group><name><surname>Dorado-Roncancio</surname><given-names>John</given-names></name><name><surname>Gaviria</surname><given-names>Santiago</given-names></name><name><surname>Bernal-De La Torre</surname><given-names>Luis</given-names></name><name><surname>Ahrens</surname><given-names>Michael J.</given-names></name></person-group><article-title>A new species of <italic><tp:taxon-name><tp:taxon-name-part taxon-name-part-type="genus" reg="Bestiolina">Bestiolina</tp:taxon-name-part></tp:taxon-name></italic> (<tp:taxon-name><tp:taxon-name-part taxon-name-part-type="subphylum">Crustacea</tp:taxon-name-part></tp:taxon-name>, <tp:taxon-name><tp:taxon-name-part taxon-name-part-type="subclass">Copepoda</tp:taxon-name-part></tp:taxon-name>, <tp:taxon-name><tp:taxon-name-part taxon-name-part-type="order">Calanoida</tp:taxon-name-part></tp:taxon-name>, <tp:taxon-name><tp:taxon-name-part taxon-name-part-type="family">Paracalanidae</tp:taxon-name-part></tp:taxon-name>) from coastal waters of the Colombian Pacific, including a worldwide key for the identification of the species</article-title><source>Zookeys</source><day>16</day><month>5</month><year>2019</year><volume>846</volume><fpage>1</fpage><lpage>18</lpage><pub-id pub-id-type="doi">10.3897/zookeys.846.31497</pub-id></mixed-citation></tp:treatment-meta><tp:nomenclature><tp:taxon-name>
                        <tp:taxon-name-part taxon-name-part-type="genus" reg="Bestiolina">Bestiolina</tp:taxon-name-part>
                        <tp:taxon-name-part taxon-name-part-type="species" reg="sarae">sarae</tp:taxon-name-part>
                        <object-id xmlns:xlink="http://www.w3.org/1999/xlink" content-type="zoobank" xlink:type="simple">http://zoobank.org/E0A2340A-31B3-42B2-BB70-418C4DFBA9A4</object-id>
                      </tp:taxon-name><tp:taxon-authority>Dorado-Roncancio &amp; Gaviria</tp:taxon-authority><tp:taxon-status xmlns:xlink="http://www.w3.org/1999/xlink" xlink:type="simple">sp. n.</tp:taxon-status></tp:nomenclature><tp:treatment-sec sec-type="material" id="SECID0ESPAC"><title>Material examined.</title><p>Holotype: Adult female (<named-content xmlns:xlink="http://www.w3.org/1999/xlink" content-type="dwc:institutional_code" xlink:type="simple">MAKURIWA</named-content> INV-CRU8991) dissected on a slide, mounted in Entellan. Allotype: male dissected on a slide (<named-content xmlns:xlink="http://www.w3.org/1999/xlink" content-type="dwc:institutional_code" xlink:type="simple">MAKURIWA</named-content> INV-CRU8992), mounted in Entellan. Paratypes: two females (<named-content xmlns:xlink="http://www.w3.org/1999/xlink" content-type="dwc:institutional_code" xlink:type="simple">NHMW</named-content> 26309 and 26310), each one dissected on three slides and mounted in lactophenol, one female (<named-content xmlns:xlink="http://www.w3.org/1999/xlink" content-type="dwc:institutional_code" xlink:type="simple">NHMW</named-content> 26311) dissected and mounted in one slide; six females (<named-content xmlns:xlink="http://www.w3.org/1999/xlink" content-type="dwc:institutional_code" xlink:type="simple">NHMW</named-content> 26312) undissected and preserved in ethanol; one female and two males undissected, preserved in ethanol+glycerine (<named-content xmlns:xlink="http://www.w3.org/1999/xlink" content-type="dwc:institutional_code" xlink:type="simple">MAKURIWA</named-content> INV-CRU8993 y 8994). Material was collected by L. Bernal, M. Ahrens and J. Dorado-Roncancio, as follows: holotype and allotype on 30/09/2016 near Buenaventura harbor (<named-content xmlns:xlink="http://www.w3.org/1999/xlink" content-type="dwc:verbatimCoordinates" xlink:type="simple"><named-content content-type="geo-json" specific-use="{&#34;type&#34;:&#34;Point&#34;,&#34;coordinates&#34;:[-77.062306,3.896959]}" id="NCID0E2PAC" xlink:type="simple">03°53'49.054"N, 077°03'44.3"W</named-content></named-content>), paratypes on 26/07/2017 in the Bahía Málaga (<named-content xmlns:xlink="http://www.w3.org/1999/xlink" content-type="dwc:verbatimCoordinates" xlink:type="simple"><named-content content-type="geo-json" specific-use="{&#34;type&#34;:&#34;Point&#34;,&#34;coordinates&#34;:[-77.349022,3.925211]}" id="NCID0EEAAE" xlink:type="simple">03°55'30.759"N, 077°20'56.48"W</named-content></named-content>).</p></tp:treatment-sec><tp:treatment-sec sec-type="etymology" id="SECID0EJAAE"><title>Etymology.</title><p>The new species is named in honour of Sara Dorado, an important member of the family of the first author, who passed away one year before the discovery of the species. The name of the species is a feminine noun in genitive singular.</p></tp:treatment-sec><tp:treatment-sec sec-type="type locality" id="SECID0EOAAE"><title>Type locality.</title><p>Near Buenaventura harbor (<named-content xmlns:xlink="http://www.w3.org/1999/xlink" content-type="dwc:verbatimCoordinates" xlink:type="simple"><named-content content-type="geo-json" specific-use="{&#34;type&#34;:&#34;Point&#34;,&#34;coordinates&#34;:[-77.062306,3.896959]}" id="NCID0EXAAE" xlink:type="simple">03°53'49.054"N; 077°03'44.3"W</named-content></named-content>) (Fig. <xref ref-type="fig" rid="F1">1</xref>), Eastern Pacific Ocean, Colombia. At the type locality, the waters are characterized as coastal and estuarine. The type locality belongs to the Buenaventura natural ecoregion of the Colombian Pacific according to the classification of <xref ref-type="bibr" rid="B14">Diaz and Acero (2003)</xref>. The area is characterized by bays, with an average depth between 12 m and 15 m, and tectonic estuaries, which include a wide variety of habitats such as sandy and rocky beaches, mudflats, large areas of high-productivity mangroves, sandstone cliffs and soft-sediment floodplains. Many rivers and streams empty into the sea, bringing high amounts of sediments and causing variations in the physical and chemical conditions of the waters (<xref ref-type="bibr" rid="B21">Lazarus-Agudelo et al. 2007</xref>, <xref ref-type="bibr" rid="B4">Betancourt and Portela et al. 2011</xref>). Precipitation in the region is very high (&gt; 5000 mm/y) (<xref ref-type="bibr" rid="B15">Dimar 2002</xref>). Water chemistry can be characterized as follows: surface temperature ranges between 26.6 °C and 29.7 °C; salinity between 1.3 and 30 psu; relative humidity close to 90%. Precipitation for the area ranges between 5000–7000 mm per year, semidiurnal tides with an average range of 4.1 m (<xref ref-type="bibr" rid="B10">Cantera and Blanco 2001</xref>).</p></tp:treatment-sec><tp:treatment-sec sec-type="Differential diagnosis" id="SECID0EIBAE"><title>Differential diagnosis.</title><p><italic><tp:taxon-name><tp:taxon-name-part taxon-name-part-type="genus" reg="Bestiolina">Bestiolina</tp:taxon-name-part></tp:taxon-name></italic> of small size (female 0.64–0.73 mm, male 0.63–0.75 mm), with body divided in prosome and slender urosome. Cephalic dorsal hump present in male. Rostrum short and stout divided in acute points. First pedigerous somite fused with cephalothorax, fifth pedigerous somite separated from preceding somite. Posterolateral margins of fifth pedigerous somite rounded and ornamented with small spinules. Genital double-somite with ventral protuberance in adult females. Exopods of legs 2–4 with anterior and posterior surfaces of all segments without spinules. Endopod 2 of legs 2 and 3 with anterior surface mostly with 3 small spinules and posterior surface mostly with 4 large spinules. Leg 5 of female rudimentary, unsegmented, consisting of a pair of rounded lobes, lobes with smooth margin. Leg 5 of male asymmetrical, right leg as in female, left leg long, 5-segmented, last segment with long distal spine.</p></tp:treatment-sec><tp:treatment-sec sec-type="description" id="SECID0EVBAE"><title>Description of holotype female.</title><p>(Fig. <xref ref-type="fig" rid="F2">2A</xref>) Length of specimen measured from tip of rostrum to posterior margin of caudal rami: 0.70 mm. Body robust, widest section at second somite, anterior part of cephalosome rounded. Rostrum short and stout, divided into acute points (Fig. <xref ref-type="fig" rid="F2">2B</xref>). First pedigerous somite completely fused with cephalosome. Second, thirth and fourth pedigerous somites free. Fifth pedigerous somite completely separated from fourth, with posterolateral margins rounded and bearing small spinules (Fig. <xref ref-type="fig" rid="F2">2C</xref>).</p><fig id="F2" position="float" orientation="portrait"><label>Figure 2.</label><caption><p>Female Holotype of <italic><tp:taxon-name><tp:taxon-name-part taxon-name-part-type="genus" reg="Bestiolina">Bestiolina</tp:taxon-name-part><tp:taxon-name-part taxon-name-part-type="species" reg="sarae">sarae</tp:taxon-name-part></tp:taxon-name></italic> sp. n. <bold>A</bold> habitus, dorsal view and digital photograph <bold>B</bold> rostrum <bold>C</bold> posterolateral margins of fifth pedigerous somite, lateral view <bold>D</bold> second and third urosomites and anal somite with caudal rami <bold>E</bold> caudal rami and setae. Scales bar: 0.1 mm (<bold>A</bold>, <bold>D</bold>); 0.01 mm (<bold>B</bold>, <bold>E</bold>); 0.05 mm (<bold>C</bold>).</p></caption><graphic xmlns:xlink="http://www.w3.org/1999/xlink" xlink:href="zookeys-846-001-g002.jpg" position="float" orientation="portrait" xlink:type="simple" id="oo_301815.jpg"/></fig><p>Urosome, 4-segmented. First and second urosomites fused forming a ventrally expanded genital-double somite. Anal somite slightly longer than second and third urosomites together (Fig. <xref ref-type="fig" rid="F2">2D</xref>). Caudal rami not divergent, shorter than anal somite, armed with 5 setae. Dorsal setae (VII) strongly reduced, setae I and II lacking (<xref ref-type="bibr" rid="B20">Huys and Boxshall 1991</xref>). Without setae on the inner and outer sides of rami (Fig. <xref ref-type="fig" rid="F2">2E</xref>).</p><p>Antennule 24-segmented (Fig. <xref ref-type="fig" rid="F3">3A</xref>). Ancestral segments (<xref ref-type="bibr" rid="B20">Huys and Boxshall 1991</xref>) I – IV and XXVII–XXVIII fused. Armature formula with current segments designated with Arabic numerals (s = seta, sp = spine, ae = aesthetask): 1:6s, 2:2s, 3:1s, 4:2s, 5:1s, 6–8:2s, 9–12:1s, 13:0s, 14:2s, 15:1s, 16:1s, 17:1ae, 18:2s, 19:1s, 20:1ae, 21 to 23:2s, 24:4s+1sp.</p><p>Antenna (Fig. <xref ref-type="fig" rid="F3">3B</xref>) biramous. Coxa small, partially fused with basis, with 1 seta. Basis with 2 long distal seate. Endopod 2-segmented, first segment with 2 subdistal setae, second segment bilobated, subterminal lobe with 8 setae, terminal lobe with 7 setae. Exopod 7-segmented, first and second segments fused, each with 2 setae, segments 3–6 each with 1 seta, terminal segment with 3 setae.</p><p>Mandible (Fig. <xref ref-type="fig" rid="F3">3C</xref>) with thick gnathobase armed with 3 medial teeth, 4 dorsal teeth, 1 large anterior tooth separated from main cuting edge by a diastemma, and a short dorsal seta. Palp basis with 4 subequal setae; endopod 2-segmented, first segment with 4 distal setae, second segment with 11 subequal setae; exopod short, 5-segmented, each segment with 1 seta except distal segment with 2.</p><fig id="F3" position="float" orientation="portrait"><label>Figure 3.</label><caption><p>Female Holotype of <italic><tp:taxon-name><tp:taxon-name-part taxon-name-part-type="genus" reg="Bestiolina">Bestiolina</tp:taxon-name-part><tp:taxon-name-part taxon-name-part-type="species" reg="sarae">sarae</tp:taxon-name-part></tp:taxon-name></italic> sp. n. <bold>A</bold> antennule <bold>B</bold> antenna <bold>C</bold> mandible <bold>D</bold> maxillule <bold>E</bold> maxilla <bold>F</bold> maxilliped. Scales bars: 0.1 mm (<bold>A</bold>); 0.05 mm (<bold>B–F</bold>).</p></caption><graphic xmlns:xlink="http://www.w3.org/1999/xlink" xlink:href="zookeys-846-001-g003.jpg" position="float" orientation="portrait" xlink:type="simple" id="oo_301816.jpg"/></fig><p>The maxillule, maxilla and maxilliped are described according to <xref ref-type="bibr" rid="B18">Ferrari and Ivanenko (2008)</xref>.</p><p>Maxillule (Fig. <xref ref-type="fig" rid="F3">3D</xref>) with precoxal endite bearing 9 thick spiniform setae. Coxa with 2 endites, each endite with 3 setae, exite with 9 setae. Basis with 4 setae on inner margin; distal endite bilobated with 6 setae on short lobe and 7 setae on long lobe. Exopod with 11 setae.</p><p>Maxilla (Fig. <xref ref-type="fig" rid="F3">3E</xref>), precoxal endite of syncoxa armed with 5 setae. Three coxal endites each with 3 setae. Basis with 3 setae. Endopod 3-segmented, first segment with endite bearing 1 seta, second segment with 2 setae, third segment with 3 setae.</p><p>Maxilliped (Fig. <xref ref-type="fig" rid="F3">3F</xref>) long. Coxa armed with 4 groups of elements: proximal endite of praecoxa reduced to 1 thick seta, middle endite of praecoxa represented by 1 thick and 1 thin seta, distal endite of praecoxa consists of 2 thin setae, endite of coxa represented by 4 subequal setae. Distal endite of basis with 3 setae. Endopod 6-segmented, setal formula of first 4 segments 2, 3, 1, 3, fifth segment bilobated with 1 and 2 setae on each lobe (each side), distal segment with 4 setae.</p><p>Leg 1 (Fig. <xref ref-type="fig" rid="F4">4A</xref>): coxa with row of short setae on inner margin, and 2 setae on outer margin. Basis with 1 seta on inner margin. Exopod 3-segmented; first segment with 1 spine distally on outer margin, inner margin with 1 seta; second segment, outer margin naked, inner margin with 1 seta; third segment outer margin with 2 setae, distal margin with 1 seta, inner margin with 4 setae. Endopod 2-segmented; first segment, inner margin with 1 seta; second segment, outer margin with 1 seta, distal margin and inner margins each with 2 setae. Anterior and posterior surfaces of all segments without spinules.</p><p>Legs 2 to 4 (Fig. <xref ref-type="fig" rid="F4">4B–D</xref>): coxa with 1 seta on inner margin. Basis without marginal seta. Legs with 3-segmented exopod and endopod. Exopod, first and second segments, outer margin with 1 short and thick distal spine, first segment inner margin with 1 seta (leg 2) or without seta (leg 3 and 4); third segment, outer margin with 3 short and thick spines, 1 inserted medially, 2 inserted subapically, distal margin with 1 long spine, inner margin with 5 setae. Long spine of distal margin thicker on leg 3 and 4.</p><fig id="F4" position="float" orientation="portrait"><label>Figure 4.</label><caption><p>Female of <italic><tp:taxon-name><tp:taxon-name-part taxon-name-part-type="genus" reg="Bestiolina">Bestiolina</tp:taxon-name-part><tp:taxon-name-part taxon-name-part-type="species" reg="sarae">sarae</tp:taxon-name-part></tp:taxon-name></italic> sp. n. <bold>A</bold> Leg 1, anterior view, Leg 1 and digital photograph <bold>B</bold> leg 2, posterior view and digital photograph <bold>C</bold> leg 3, anterior view (spinules on posterior surface not indicated in contrast with leg 2) and digital photograph <bold>D</bold> leg 4, anterior view and digital photograph <bold>E</bold> leg 5 and digital photograph. Scales bars: 0.05 mm (<bold>A–D</bold>); 0.01 mm (<bold>E</bold>).</p></caption><graphic xmlns:xlink="http://www.w3.org/1999/xlink" xlink:href="zookeys-846-001-g004.jpg" position="float" orientation="portrait" xlink:type="simple" id="oo_301817.jpg"/></fig><p>Leg 2 (Fig. <xref ref-type="fig" rid="F4">4B</xref>): exopod, anterior and posterior surfaces of all 3 segments without spinules. Endopod, anterior and posterior surfaces of first and third segment without spinules, second segment, anterior surface with 3 short spinules, posterior surface with 4 long spinules.</p><p>Leg 3 (Fig. <xref ref-type="fig" rid="F4">4C</xref>): number and size of spinules of anterior and posterior surfaces like leg 2. Distal segment of endopods of legs 3 and 4 with 6 setae.</p><p>Leg 4 (Fig. <xref ref-type="fig" rid="F4">4D</xref>): exopod and endopod, anterior and posterior surfaces of all segments without spinules.</p><p>Leg 5 (Fig. <xref ref-type="fig" rid="F4">4E</xref>): reduced in size, represented by symmetrical lobes with smooth margins.</p><p>Spine (Roman numerals) and setal (Arabic numerals) formula of legs 1–4 as follows:</p><table-wrap position="float" orientation="portrait"><table id="TID0ECRAG" rules="all"><tbody><tr><td rowspan="1" colspan="1">
                                <bold>Leg</bold>
                              </td><td rowspan="1" colspan="1">
                                <bold>Coxa</bold>
                              </td><td rowspan="1" colspan="1">
                                <bold>Basis</bold>
                              </td><td rowspan="1" colspan="1">
                                <bold>Exopod</bold>
                              </td><td rowspan="1" colspan="1">
                                <bold>Endopod</bold>
                              </td></tr><tr><td rowspan="1" colspan="1">
                                <bold>1</bold>
                              </td><td rowspan="1" colspan="1">0–0</td><td rowspan="1" colspan="1">0–1</td><td rowspan="1" colspan="1">0–1; 0–1; 2,1,4</td><td rowspan="1" colspan="1">0–1; 1,2,2</td></tr><tr><td rowspan="1" colspan="1">
                                <bold>2</bold>
                              </td><td rowspan="1" colspan="1">0–1</td><td rowspan="1" colspan="1">0–0</td><td rowspan="1" colspan="1">I–1; I–1; III,I,5</td><td rowspan="1" colspan="1">0–1; 0–1; 1,2,3</td></tr><tr><td rowspan="1" colspan="1">
                                <bold>3</bold>
                              </td><td rowspan="1" colspan="1">0–1</td><td rowspan="1" colspan="1">0–0</td><td rowspan="1" colspan="1">I–0; I–1; III,I,5</td><td rowspan="1" colspan="1">0–1; 0–1; 1,2,3</td></tr><tr><td rowspan="1" colspan="1">
                                <bold>4</bold>
                              </td><td rowspan="1" colspan="1">0–1</td><td rowspan="1" colspan="1">0–0</td><td rowspan="1" colspan="1">I–0; I–1; III,I,5</td><td rowspan="1" colspan="1">0–0; 0–1; 1,2,3</td></tr></tbody></table></table-wrap><p>Description of male (Fig. <xref ref-type="fig" rid="F5">5A</xref>): length of allotype measured from tip of rostrum to tip of caudal rami: 0.70 mm. Body more slender and slightly longer than in female. Cephalothorax with dorsal hump. Antennule 20-segmented, setation patterns of ancestral segments (indicated with Arabic numerals, s = seta), as follow: 1:3s, 2:1s, 3:1s, 4:1s, 5 and 8:0s, 9:1s, 10 and 12:0s, 13:1s, 14 and 15:0s, 16:1s, 17:0s, 18:1s, 19:1s, 20:4s.</p><p>First to fifth pedigerous somites and swimming legs like in female. Urosome 5-segmented. Leg 5 (Fig. <xref ref-type="fig" rid="F5">5B</xref>) typical for the family, right leg consisting of a rounded lobe as in female, left leg elongate, 5-segmented, distal segment with apical spine.</p><fig id="F5" position="float" orientation="portrait"><label>Figure 5.</label><caption><p>Male of <italic><tp:taxon-name><tp:taxon-name-part taxon-name-part-type="genus" reg="Bestiolina">Bestiolina</tp:taxon-name-part><tp:taxon-name-part taxon-name-part-type="species" reg="sarae">sarae</tp:taxon-name-part></tp:taxon-name></italic> sp. n. <bold>A</bold> Habitus, lateral view <bold>B</bold> leg 5. Scales bars: 0.1 mm (<bold>A</bold>); 0.01 mm (<bold>B</bold>).</p></caption><graphic xmlns:xlink="http://www.w3.org/1999/xlink" xlink:href="zookeys-846-001-g005.jpg" position="float" orientation="portrait" xlink:type="simple" id="oo_301818.jpg"/></fig><p>Variability (Table <xref ref-type="table" rid="T2">1</xref>): Females (<italic>n</italic> = 13): morphological variability in body length x̄ = 0.70 ± 0.03 (0.64–0.73 mm) and in ornamentation pattern (number of spinules) of endopod 2 of legs 2 and 3.</p><p>Leg 2, endopod 2: holotype and 1 paratype (<named-content xmlns:xlink="http://www.w3.org/1999/xlink" content-type="dwc:institutional_code" xlink:type="simple">NHMW</named-content> 26311) with 3 short spinules on anterior surface and 4 long spinules on posterior surface of left and right legs, one paratype (<named-content xmlns:xlink="http://www.w3.org/1999/xlink" content-type="dwc:institutional_code" xlink:type="simple">NHMW</named-content> 26310) shows an additional spinule on anterior surface (4 instead of 3) of right leg, one paratype (<named-content xmlns:xlink="http://www.w3.org/1999/xlink" content-type="dwc:institutional_code" xlink:type="simple">NHMW</named-content> 26311) shows an additional spinule on posterior surface of same leg. Two paratypes (<named-content xmlns:xlink="http://www.w3.org/1999/xlink" content-type="dwc:institutional_code" xlink:type="simple">MAKURIWA</named-content> INV-CRU8993, <named-content xmlns:xlink="http://www.w3.org/1999/xlink" content-type="dwc:institutional_code" xlink:type="simple">NHMW</named-content> 26309) show a different combination of spinules: one additional spinule on the anterior surface of both legs (left and right) (4 instead 3) and 1 additional spinule on posterior surface of left and right legs (5 instead of 4) <named-content xmlns:xlink="http://www.w3.org/1999/xlink" content-type="dwc:institutional_code" xlink:type="simple">MAKURIWA</named-content> (Table <xref ref-type="table" rid="T2">1</xref>).</p><p>Leg 3, endopod 2: variability of the ornamentation pattern was also noted on this leg but less accentuated than in leg 2 (Table <xref ref-type="table" rid="T2">1</xref>). Anterior surface with 3 short spinules on anterior surface and 4 long spinules on posterior surface (holotype and paratype <named-content xmlns:xlink="http://www.w3.org/1999/xlink" content-type="dwc:institutional_code" xlink:type="simple">NHMW</named-content> 26310) on both left and right legs; one paratype (<named-content xmlns:xlink="http://www.w3.org/1999/xlink" content-type="dwc:institutional_code" xlink:type="simple">MAKURIWA</named-content> INV-CRU8993) shows 1 additional spinule on both legs on anterior and posterior surfaces (4+5 instead of 3+4). One paratype (<named-content xmlns:xlink="http://www.w3.org/1999/xlink" content-type="dwc:institutional_code" xlink:type="simple">NHMW</named-content> 26309) shows 1 additional spinule on posterior surface (total 3+5) of left leg. In general, the most common spinulation pattern of second endopods in legs 2 and 3 is 3 spinules on anterior surface and 4 on posterior surface.</p><p>Males (<italic>n</italic> = 3) show variability on body length x̄ = 0.70 ± 0.06 (0.63–0.75 mm). No variability was noted on spinulation pattern of the 3 studied specimens.</p><table-wrap id="T2" position="float" orientation="portrait"><label>Table 1.</label><caption><p>Number of spinules on anterior and posterior surface of endopod 2 of leg 2 and leg 3 of females of <italic><tp:taxon-name><tp:taxon-name-part taxon-name-part-type="genus" reg="Bestiolina">Bestiolina</tp:taxon-name-part><tp:taxon-name-part taxon-name-part-type="species" reg="sarae">sarae</tp:taxon-name-part></tp:taxon-name></italic> sp. n. (holotype and four paratypes). Spinules of anterior surface are small, spinules of posterior surface are large and strong. n/o means spinules not observed (segment lost during dissection).</p></caption><table id="TID0ECWAG" rules="all"><tbody><tr><th rowspan="1" colspan="1">Character</th><th rowspan="1" colspan="1"/><th rowspan="1" colspan="1">Holotype <named-content xmlns:xlink="http://www.w3.org/1999/xlink" content-type="dwc:institutional_code" xlink:type="simple">MAKURIWA</named-content> INV-CRU8991</th><th rowspan="1" colspan="1">Paratype <named-content xmlns:xlink="http://www.w3.org/1999/xlink" content-type="dwc:institutional_code" xlink:type="simple">MAKURIWA</named-content> INV-CRU8993</th><th rowspan="1" colspan="1">Paratype <named-content xmlns:xlink="http://www.w3.org/1999/xlink" content-type="dwc:institutional_code" xlink:type="simple">NHMW</named-content> 26309</th><th rowspan="1" colspan="1">Paratype <named-content xmlns:xlink="http://www.w3.org/1999/xlink" content-type="dwc:institutional_code" xlink:type="simple">NHMW</named-content> 26310</th><th rowspan="1" colspan="1">Paratype <named-content xmlns:xlink="http://www.w3.org/1999/xlink" content-type="dwc:institutional_code" xlink:type="simple">NHMW</named-content> 26311</th></tr><tr><td rowspan="4" colspan="1">Number of spinules anterior + posterior surface</td><td rowspan="1" colspan="1">Leg 2 left</td><td rowspan="1" colspan="1">3+4</td><td rowspan="1" colspan="1">4+5</td><td rowspan="1" colspan="1">4+4</td><td rowspan="1" colspan="1">3+4</td><td rowspan="1" colspan="1">3+4</td></tr><tr><td rowspan="1" colspan="1">Leg 2 right</td><td rowspan="1" colspan="1">3+4</td><td rowspan="1" colspan="1">4+5</td><td rowspan="1" colspan="1">4+4</td><td rowspan="1" colspan="1">4+4</td><td rowspan="1" colspan="1">3+5</td></tr><tr><td rowspan="1" colspan="1">Leg 3 left</td><td rowspan="1" colspan="1">3+4</td><td rowspan="1" colspan="1">4+5</td><td rowspan="1" colspan="1">3+5</td><td rowspan="1" colspan="1">3+4</td><td rowspan="1" colspan="1">n/o+n/o</td></tr><tr><td rowspan="1" colspan="1">Leg 3 right</td><td rowspan="1" colspan="1">3+4</td><td rowspan="1" colspan="1">4+5</td><td rowspan="1" colspan="1">3+4</td><td rowspan="1" colspan="1">3+4</td><td rowspan="1" colspan="1">n/o+n/o</td></tr></tbody></table></table-wrap></tp:treatment-sec><tp:treatment-sec><!--Section generated to contain objects referenced in tp:taxon-treatment.--><fig id="F1" position="float" orientation="portrait"><label>Figure 1.</label><caption><p>Sampling locations (modified from <xref ref-type="bibr" rid="B16">Dorado Roncancio 2018</xref>).</p></caption><graphic xmlns:xlink="http://www.w3.org/1999/xlink" xlink:href="zookeys-846-001-g001.jpg" position="float" orientation="portrait" xlink:type="simple" id="oo_301814.jpg"/></fig></tp:treatment-sec><ref-list><ref id="B16"><mixed-citation xmlns:xlink="http://www.w3.org/1999/xlink" xlink:type="simple"><person-group><name name-style="western"><surname>Dorado Roncancio</surname><given-names>J</given-names></name></person-group> (<year>2018</year>) <source>Variabilidad de la composición y abundancia de la subclase <tp:taxon-name><tp:taxon-name-part taxon-name-part-type="subclass">Copepoda</tp:taxon-name-part></tp:taxon-name> en el océano Pacífico colombiano durante septiembre de 2005 y 2007. Master’s thesis.</source><publisher-name>Universidad Nacional de Colombia</publisher-name>, <publisher-loc>Bogotá</publisher-loc>, <size units="page">75 pp</size>.</mixed-citation></ref><ref id="B14"><mixed-citation xmlns:xlink="http://www.w3.org/1999/xlink" xlink:type="simple"><person-group><name name-style="western"><surname>Diaz</surname><given-names>JM</given-names></name><name name-style="western"><surname>Acero</surname><given-names>A</given-names></name></person-group> (<year>2003</year>) <article-title>Marine Biodiversity in Colombia: achievements, status of knowledge, and challenges.</article-title><source>Gayana</source><volume>67</volume>(<issue>2</issue>): <fpage>261</fpage>–<lpage>274</lpage>. <ext-link xlink:type="simple" ext-link-type="doi" xlink:href="10.4067/S0717-65382003000200011">https://doi.org/10.4067/S0717-65382003000200011</ext-link></mixed-citation></ref><ref id="B21"><mixed-citation xmlns:xlink="http://www.w3.org/1999/xlink" xlink:type="simple"><person-group><name name-style="western"><surname>Lazarus-Agudelo</surname><given-names>JF</given-names></name><name name-style="western"><surname>Cantera-Kintz</surname><given-names>JR</given-names></name></person-group> (<year>2007</year>) <article-title>Crustáceos (<tp:taxon-name><tp:taxon-name-part taxon-name-part-type="subphylum">Crustacea</tp:taxon-name-part></tp:taxon-name>: <tp:taxon-name><tp:taxon-name-part taxon-name-part-type="order">Sessilia</tp:taxon-name-part></tp:taxon-name>, <tp:taxon-name><tp:taxon-name-part taxon-name-part-type="order">Stomatopoda</tp:taxon-name-part></tp:taxon-name>, <tp:taxon-name><tp:taxon-name-part taxon-name-part-type="order">Isopoda</tp:taxon-name-part></tp:taxon-name>, <tp:taxon-name><tp:taxon-name-part taxon-name-part-type="order">Amphipoda</tp:taxon-name-part></tp:taxon-name>, <tp:taxon-name><tp:taxon-name-part taxon-name-part-type="order">Decapoda</tp:taxon-name-part></tp:taxon-name>) de Bahía Málaga, Valle del Cauca (Pacífico colombiano).</article-title><source>Biota Colombiana</source><volume>8</volume>(<issue>2</issue>): <fpage>221</fpage>–<lpage>190</lpage>.</mixed-citation></ref><ref id="B4"><mixed-citation xmlns:xlink="http://www.w3.org/1999/xlink" xlink:type="simple"><person-group><name name-style="western"><surname>Betancourt Portela</surname><given-names>JM</given-names></name><name name-style="western"><surname>Sánchez Díazgranados</surname><given-names>JG</given-names></name><name name-style="western"><surname>Mejía-Ladino</surname><given-names>LM</given-names></name><name name-style="western"><surname>Cantera Kintz</surname><given-names>JR</given-names></name></person-group> (<year>2011</year>) <article-title>Calidad de las aguas superficiales de Bahía Málaga, Pacífico Colombiano.</article-title><source>Acta Biológica Colombiana</source><volume>16</volume>(<issue>2</issue>): <fpage>1751</fpage>–<lpage>92</lpage>.</mixed-citation></ref><ref id="B15"><mixed-citation xmlns:xlink="http://www.w3.org/1999/xlink" xlink:type="simple"><institution xlink:type="simple">Dimar-Dirección General Marítima</institution> (<year>2002</year>) <source>Compilación Oceanográfica de la Cuenca Pacífica Colombiana.</source><publisher-name>Centro Control Contaminación del Pacífico</publisher-name>, <publisher-loc>Tumaco</publisher-loc>, <size units="page">124 pp</size>.</mixed-citation></ref><ref id="B10"><mixed-citation xmlns:xlink="http://www.w3.org/1999/xlink" xlink:type="simple"><person-group><name name-style="western"><surname>Cantera</surname><given-names>JR</given-names></name><name name-style="western"><surname>Blanco</surname><given-names>JF</given-names></name></person-group> (<year>2001</year>) <article-title>The estuary ecosystem of Buenaventura Bay, Colombia.</article-title> In: <person-group><name name-style="western"><surname>Seeliger</surname><given-names>U</given-names></name><name name-style="western"><surname>Kjerfve</surname><given-names>B</given-names></name></person-group> (<role>Eds</role>) <issue-title>Coastal Marine Ecosystems of Latin America, Ecological Studies, Vol.</issue-title><source>144. Springer-Verlag, Berlin/Heidelberg</source>, <fpage>265</fpage>–<lpage>279</lpage>. <ext-link xlink:type="simple" ext-link-type="doi" xlink:href="10.1007/978-3-662-04482-7_19">https://doi.org/10.1007/978-3-662-04482-7_19</ext-link></mixed-citation></ref><ref id="B20"><mixed-citation xmlns:xlink="http://www.w3.org/1999/xlink" xlink:type="simple"><person-group><name name-style="western"><surname>Huys</surname><given-names>R</given-names></name><name name-style="western"><surname>Boxshall</surname><given-names>GA</given-names></name></person-group> (<year>1991</year>) <source>Copepod Evolution.</source><publisher-name>The Ray Society</publisher-name>, <publisher-loc>London</publisher-loc>, <size units="page">468 pp</size>.</mixed-citation></ref><ref id="B18"><mixed-citation xmlns:xlink="http://www.w3.org/1999/xlink" xlink:type="simple"><person-group><name name-style="western"><surname>Ferrari</surname><given-names>FD</given-names></name><name name-style="western"><surname>Ivanenko</surname><given-names>VN</given-names></name></person-group> (<year>2008</year>) <article-title>The identity of protopodal segments and the ramus of maxilla 2 of copepods (<tp:taxon-name><tp:taxon-name-part taxon-name-part-type="subclass">Copepoda</tp:taxon-name-part></tp:taxon-name>).</article-title><source>Crustaceana</source><volume>81</volume>: <fpage>823</fpage>–<lpage>835</lpage>. <ext-link xlink:type="simple" ext-link-type="doi" xlink:href="10.1163/156854008784771702">https://doi.org/10.1163/156854008784771702</ext-link></mixed-citation></ref></ref-list></tp:taxon-treatment>
